# Supplementary material for: A cost analysis comparing seasonal malaria chemoprevention with and without Vitamin A supplementation among under-5 children in Nigeria
Source: PLoS One. 2025 Oct 8;20(10):e0315655. doi: 10.1371/journal.pone.0315655 (PMC12507290; doi:10.1371/journal.pone.0315655)
Supplement: S1 Data — (XLSX) [file pone.0315655.s001.xlsx]

## Sheet: Summary of costs
	COST ANALYSIS OF FULL IMPLEMENTATION OF SMC AND VITAMIN A
Sno	Cost Category	Cycle 1	Cycle 4
1	Distribution cost	19894200	24361950
2	Labour cost (Malaria Consortium)	2.58123e+06	2.76359e+06
3	Meetings	802117	3081850
4	SPAQ	1.9569e+07	1.975e+07
5	Social mobilization	-	334000
6	Supervision	180000	387350
7	Supplies	1.02878e+07	5631716
8	Training	1.17907e+07	18656700
9	Vitamin A	-	1.39968e+06
	Total	6.5105e+07	7.63669e+07

## Sheet: Distribution cost
	COST ANALYSIS OF FULL IMPLEMENTATION OF SMC AND VITAMIN A
Cycle	Activity	No of Units/No of persons	Unit Cost	Frequency of cost/No of days	Total	Comment
1	1. LGA team
	Transportation allowance	10	1500	4	60000	Financial cost
	Communication Allowance	10	1200	4	48000	Financial cost
	Supervision allowance	10	2500	4	100000	Financial cost
	2. State Team
	Transportation allowance	8	1500	1	12000	Financial cost
	Communication Allowance	8	3000	1	24000	Financial cost
	DSA	8	4000	1	32000	Financial cost
	Supervision allowance	8	1500	1	12000	Financial cost
	3. National Team
	Flight Ticket	5	85000	1	425000	Financial cost
	Perdiem	5	7000	6	210000	Financial cost
	Accomodation	5	20000	7	700000	Financial cost
	Car-hire	25	20000	1	500000	Financial cost
	Airport pick & drop	50	6000	1	300000	Financial cost
	4. Health facility workers
	Transportation allowance	229	1000	4	916000	Financial cost
	Communication Allowance	229	1200	4	1099200	Financial cost
	Supervision allowance	229	2000	4	1832000	Financial cost
	5. Community drug distributors
	Transportation allowance	1258	1000	4	5032000	Financial cost
	Distribution allowance	1258	1000	4	5032000	Financial cost
	Communication allowance	1258	200	4	1006400	Financial cost
	6. LM
	Transportation allowance	152	1000	4	608000	Financial cost
	Distribution allowance	152	1000	4	608000	Financial cost
	Communication allowance	152	200	4	121600	Financial cost
	7. TA
	Transportation allowance	152	1000	4	608000	Financial cost
	Distribution allowance	152	1000	4	608000	Financial cost
	Total				19894200
4	1. LGA team
	Transportation allowance	10	1500	5	75000	Financial cost
	Communication Allowance	10	1200	5	60000	Financial cost
	Supervision allowance	10	2500	5	125000	Financial cost
	2. State Team
	Transportation allowance	2	1500	5	15000	Financial cost
	Communication Allowance	2	3000	5	30000	Financial cost
	DSA	2	4000	5	40000	Financial cost
	Supervision allowance	2	1500	5	15000	Financial cost
	3. National Team
	Car-hire for supervision	1	375000	1	375000	Financial cost, Lump sum paid
	Flight Ticket	1	64100	1	64100	Financial cost, Lump sum paid
	Perdiem	1	177850	1	177850	Financial cost
	Accomodation	5	20000	8	800000	Financial cost
	Car-hire	5	20000	5	500000	Financial cost
	Airport pick & drop	5	6000	10	300000	Financial cost
	4. Health facility workers
	Transportation allowance	229	1000	5	1145000	Financial cost
	Communication Allowance	229	1200	5	1374000	Financial cost
	Supervision allowance	229	2000	5	2290000	Financial cost
	5. CDD
	Transportation allowance	1256	1000	5	6280000	Financial cost
	Distribution allowance	1256	1000	5	6280000	Financial cost
	Communication allowance	1256	200	5	1256000	Financial cost
	6. LM
	Transportation allowance	150	1000	5	750000	Financial cost
	Distribution allowance	150	1000	5	750000	Financial cost
	Communication allowance	150	200	5	150000	Financial cost
	7. TA					Financial cost
	Transportation allowance	151	1000	5	755000	Financial cost
	Distribution allowance	151	1000	5	755000	Financial cost
	Total				24361950

## Sheet: Labour cost
	COST ANALYSIS OF FULL IMPLEMENTATION OF SMC AND VITAMIN A
Cycle	Activity	No of Units/No of persons	Unit Cost	Level of effort	Total	Comment
1	State Office Level
	State Demand Creation Assistants	2	521160	1	1.04232e+06	Oppurtunity cost
	State Finance Officer	1	547218	0.1	54721.8	Oppurtunity cost
	State Admin Officer	1	547218	0.1	54721.8	Oppurtunity cost
	State Coordinators	1	1.0157e+06	0.1	101570	Oppurtunity cost
	State Suppliy chain officer	1	725841	0.1	72584.1	Oppurtunity cost
	Technical Staff (M&E)	1	811292	0.1	81129.2	Oppurtunity cost
	Country office (Level of effort in days)
	Finance	2	34636.7	0.745	51608.6	Oppurtunity cost
	M&E	1	65260.3	4	261041	Oppurtunity cost
	Techincal Managament	1	183092	1.75	320412	Oppurtunity cost
	Project management support	2	93768	2.78	521350	Oppurtunity cost
	Operations	1	52712.4	0.375	19767.2	Oppurtunity cost
	Total				2.58123e+06
4	State Level
	State Demand Creation Assistants	2	521160	1	1.04232e+06	Oppurtunity cost
	State Finance Officer	1	547218	0.15	82082.7	Oppurtunity cost
	State Admin Officer	1	547218	0.15	82082.7	Oppurtunity cost
	State Coordinators	1	1.0157e+06	0.15	152355	Oppurtunity cost
	State Suppliy chain officer	1	725841	0.15	108876	Oppurtunity cost
	Technical Staff (M&E)	1	811292	0.15	121694	Oppurtunity cost
	Country office (Level of effort in days)
	Finance	2	34636.7	0.745	51608.6	Oppurtunity cost
	M&E	1	65260.3	4	261041	Oppurtunity cost
	Techincal Managament	1	183092	1.75	320412	Oppurtunity cost
	Project management support	2	93768	2.78	521350	Oppurtunity cost
	Others? Operations	1	52712.4	0.375	19767.2	Oppurtunity cost
	Total				2.76359e+06

## Sheet: Meetings
	COST ANALYSIS OF FULL IMPLEMENTATION OF SMC AND VITAMIN A
Cycle	Activity	No of Units/No of persons	Unit Cost	Frequency of cost/No of days	Total	Comment
1	High Level Advocacy Meeting
	1. State entry meeting
	Transportation	1	22000	1	22000	Financial cost, Lump sum paid
	Flight	1	75050	1	75050	Financial cost, Lump sum paid
	Accomodation	1	72000	1	72000	Financial cost, Lump sum paid
	Feeding	1	9000	1	9000	Financial cost, Lump sum paid
	Perdiem	1	20180	1	20180	Financial cost, Lump sum paid
	2. LGA Entry meeting
	Transportation	1	8750	1	8750	Financial cost, Lump sum paid
	Perdiem	1	70000	1	70000	Financial cost, Lump sum paid
	Micro-planning
	1. Community Leaders/ LGA stake holders Advocacy visit
	Communication Allowance	1	140000	1	140000	Financial cost, Lump sum paid
	Transportation Allowance	1	18750	1	18750	Financial cost, Lump sum paid
	2. Health Facility Assessment
	Transportion Allowance	1	8750	1	8750	Financial cost, Lump sum paid
	Feeding allowance	1	70000	1	70000	Financial cost, Lump sum paid
	3. LGA Level finalization of micro-plan
	Feeding allowance	1	7200	1	7200	Financial cost, Lump sum paid
	4. State Level finalization of micro-plan
	Transportation Allowance	1	4500	1	4500	Financial cost, Lump sum paid
	Feeding	1	16000	1	16000	Financial cost, Lump sum paid
	Perdiem	1	22200	1	22200	Financial cost, Lump sum paid
	Accomodation	1	60000	1	60000	Financial cost, Lump sum paid
	Hall	1	9000	1	9000	Financial cost, Lump sum paid
	Printing of nomination form	1791	7	1	12537	Financial cost
	End of Cycle Review
	1. LGA level meeting
	Feeding Allowance	1	42000	1	42000	Financial cost, Lump sum paid
	Transportation allowance	1	84000	1	84000	Financial cost, Lump sum paid
	2. State level meeting			1
	Transportation Allowance	1	8000	1	8000	Financial cost, Lump sum paid
	Perdiem	1	22200	1	22200	Financial cost, Lump sum paid
	Total				802117
4	High Level Advocacy Meeting
	1. State entry meeting
	Transportation	1	92300	1	92300	Financial cost, Lump sum paid
	Flight	1	358650	1	358650	Financial cost, Lump sum paid
	Accomodation	1	192000	1	192000	Financial cost, Lump sum paid
	Feeding	1	162000	1	162000	Financial cost, Lump sum paid
	Perdiem	1	94600	1	94600	Financial cost, Lump sum paid
	2. LGA Entry meeting
	Transportation	1	70000	1	70000	Financial cost, Lump sum paid
	Flight	1	128500	1	128500	Financial cost, Lump sum paid
	Accommodation	1	401000	1	401000	Financial cost, Lump sum paid
	Perdiem	1	121100	1	121100	Financial cost, Lump sum paid
	Hall	1	120000	1	120000	Financial cost, Lump sum paid
	Micro-planning
	1. Community Leaders/ LGA stake holders Advocacy visit
	Transportation	1	40000	1	40000	Financial cost, Lump sum paid
	2. Health Facility Assessment
	Transpotation	1	160000	1	160000	Financial cost, Lump sum paid
	3. LGA Level finalization of micro-plan
	Transportation	1	90000	1	90000	Financial cost, Lump sum paid
	4. State Level finalization of micro-plan
	Flight	1	163650	1	163650	Financial cost, Lump sum paid
	Accomodation	1	60000	1	60000	Financial cost, Lump sum paid
	End of Cycle Review
	1. LGA level meeting
	Feeding Allowance	87	1250	1	108750	Financial cost
	Transportation allowance	77	2000	1	154000	Financial cost
	2. State level meeting			1
	Transportation Allowance	7	2500	1	17500	Financial cost
	Feeding	17	5400	1	91800	Financial cost
	Perdiem	18	7000	1	126000	Financial cost
	Accomodation	12	20000	1	240000	Financial cost
	Hall	1	90000	1	90000	Financial cost
	Total				3081850

## Sheet: SPAQ
	COST ANALYSIS OF FULL IMPLEMENTATION OF SMC AND VITAMIN A
Cycle	Activity	No of Units/No of persons	Unit Cost	Frequency of cost/No of days	Total	Comment
1	Drug Procurement
	SPAQ1	32926	105.772	1	3.48265e+06	Financial cost
	SPAQ2	136352	117.976	1	1.60863e+07	Financial cost
	Total				1.9569e+07
4	Drug Procurement
	SPAQ1	33597	105.772	1	3.55362e+06	Financial cost
	SPAQ2	137285	117.976	1	1.61964e+07	Financial cost
	Total				1.975e+07

## Sheet: Social mobilization
	COST ANALYSIS OF FULL IMPLEMENTATION OF SMC AND VITAMIN A
Cycle	Activity	No of Units/No of persons	Unit Cost	Frequency of cost/No of days	Total	Comment
4	Media Operating costs
	Radio jingles	1	334000	1	334000	Financial cost. Lump sum paid
	Total				334000

## Sheet: Supervision
	COST ANALYSIS OF FULL IMPLEMENTATION OF SMC AND VITAMIN A
Cycle	Activity	No of Units/No of persons	Unit Cost	Frequency of cost/No of days	Total	Total	Comment
1	Supervision (MC Staff at LGA)
	Perdiem	2	1800	4	14400	14400	Financial cost
	Transport	2	4000	4	32000	32000	Financial cost
	Communication Allowance	2	1250	4	10000	10000	Financial cost
	Supervision (MC Staff at State-level)
	Accommodation	2	15000	2	60000	60000	Financial cost
	Perdiem	2	7650	2	30600	30600	Financial cost
	Transportation (fuel)	1	33000	1	33000	33000	Financial cost. Lump sum paid
	Total				180000
4	Supervision (MC Staff at State-level)
	Perdiem	2	1800	5	18000	18000	Financial cost
	Transport	2	4000	5	40000	40000	Financial cost
	Communication Allowance	2	1250	5	12500	12500	Financial cost
	Supervision (State)
	Accommodation	3	15000	3	135000	135000	Financial cost
	Perdiem	3	7650	3	68850	68850	Financial cost
	Transportation (fuel)	1	33000	1	33000	33000	Financial cost. Lump sum paid
	Car Hire	1	40000	2	80000	80000	Financial cost. Lump sum paid
	Total				387350

## Sheet: Supplies
	COST ANALYSIS OF FULL IMPLEMENTATION OF SMC AND VITAMIN A
Cycle	Activity	No of Units/No of persons	Unit Cost	Frequency of cost/No of days	Total	Comment
1	Data Tool
	SMC record card (1 SMC card for each targeted child (3-59months) + 15% buffer stock)	190513	13	1	2476669	Financial cost
	DATA FORM - Tally Sheets (One tally sheet per day per team for 4 days for 4 cycles + 10% buffer stock)	10127	16	0.25	40508	Financial cost
	DATA FORM - Referral Forms (1 referral form booklet per team of CDDs + 10% buffer stock)	692	280	1	193760	Financial cost
	DATA FORM - Pharmacovigilance form (1 PV form booklet per health facility + 10% buffer stock)	85	250	1	21250	Financial cost
	Facility Summary EoC Booklet (1 booklet per health facility + 10% buffer stock)	85	27	1	2295	Financial cost
	Daily HF Summary form (Sheets) (1 sheet per HF/day/ + 100% buffer stock)	2464	27	1	66528	Financial cost
	Inventory Control Card (ICC)	1848	250	1	462000	Financial cost
	CDD Suvervisory Checklist (1 form per Supervisor/day/cycle + 10% buffer stock)	2447	16	1	39152	Financial cost
	Procurement of Visibility material
	Apron (1 item per supervisor + 10% buffer stock)	1765	1007.1	1	1.77753e+06	Financial cost
	Hijab (1 item per team of CDDs + 10% buffer stock)	1384	880	1	1217920	Financial cost
	Bag (1 item per team of CDDs + 10% buffer stock)	692	600	1	415200	Financial cost
	Chalk (One packet per CDD team )	629	80	1	50320	Financial cost
	Job Aids
	CDD Job Aides (One/CDD+one per suervisor )	1410	195.89	1	276205	Financial cost
	CDD Flip Book (One per HF)	77	3729.87	1	287200	Financial cost
	Transporting of training tools & PPE materials to LGAs	0.2	250000	1	50000	Financial cost, proportional cost for 2 LGAs of 10
	Personal protective Equipment
	Hand Sanitizer	4055	250	1	1013750	Financial cost
	Facemask	16221	50	1	811050	Financial cost
	Wash-hand bucket	77	1500	1	115500	Financial cost
	Liquid soap	308	500	1	154000	Financial cost
	Infrared thermometer	77	9500	1	731500	Financial cost
	Last Mile Distribution
	Transporting SPAQ & data tools to LGAs	2	42750	1	85500	Financial cost
	Total				1.02878e+07
	Data Tool
	Printing of VAS implementation tools	1	3024316	1	3024316	Financial cost. Lump sum paid
	Stationeries for filling finance payment document	1	173000	1	173000	Financial cost. Lump sum paid
	Personal protective Equipment and related items
	Hand Sanitizer	4055	250	1	1013750	Financial cost
	Facemask	16221	50	1	811050	Financial cost
	Wash-hand bucket	77	1500	1	115500	Financial cost
	Liquid soap	308	500	1	154000	Financial cost
	Scissors	67	3800	1	254600	Financial cost
	Last Mile Distribution
	SPAQ, Vitamin-A & data tools to LGAs	2	42750	1	85500	Financial cost
	Total				5631716

## Sheet: Training
	COST ANALYSIS OF FULL IMPLEMENTATION OF SMC AND VITAMIN A
Cycle	Activity	No of Units/No of persons	Unit Cost	Frequency of cost/No of days	Total	Comment
1	Training of trainers (national level)
	Facilitation Allowance	1	18795.2	1	18795.2	Financial cost, lump sum paid
	Transportation (flight ticket)	1	173417	1	173417	Financial cost, lump sum paid
	Transportation Allowance	1	107100	1	107100	Financial cost, lump sum paid
	Feeding	1	26000	1	26000	Financial cost, lump sum paid
	Perdiem	1	180000	1	180000	Financial cost, lump sum paid
	Accomodation	1	450000	1	450000	Financial cost, lump sum paid
	Hall	2	90000	1	180000	Financial cost
	Facilitation Allowance	1	85000	1	85000	Financial cost, lump sum paid
	Training materials (stationeries)	1	55000	1	55000	Financial cost, lump sum paid
	Training of Health Facility Workers
	Transportation for HFWs	458	1250	1	572500	Financial cost
	Feeding Allowance for HFWs	458	1200	1	549600	Financial cost
	Training allowance for Trainers	40	5000	1	200000	Financial cost
	Transportation for Trainer	40	1500	1	60000	Financial cost
	Feeding Allowance Trainer	40	1200	1	48000	Financial cost
	Training of Community Volunteers (CDD)
	Transportation for CDDs	2516	1250	1	3145000	Financial cost
	Feeding Allowance for CDDs	2516	1200	1	3019200	Financial cost
	Training allowance for Trainers	340	1500	1	510000	Financial cost
	Transportation for Trainer	340	1500	1	510000	Financial cost
	Feeding Allowance Trainer	340	1200	1	408000	Financial cost
	Community Volunteers (LM, TA)
	Transportation for TA & LM	300	1250	1	375000	Financial cost
	Feeding Allowance for TA & LM	300	1200	1	360000	Financial cost
	Training allowance for Trainers	1	30000	1	30000	Financial cost, lump sum paid
	Transportation for Trainer	1	24000	1	24000	Financial cost, lump sum paid
	Feeding Allowance Trainer	1	30000	1	30000	Financial cost, lump sum paid
	Training materials (stationeries)	2	337023	1	674046	Financial cost
	Total				1.17907e+07
	Training of NToT/Intergration Meeting
	Facilitation Allowance	2	18000	1	36000	Financial cost
	Training materials	4	1200	1	4800	Financial cost
	Accommation for participants	1	306000	1	306000	Financial cost
	perdiem	8	10000	1	80000	Financial cost
	Feeding	4	5000	1	20000	Financial cost
	Transportation (flight ticket)	1	163650	1	163650	Financial cost, lump sum paid
	Training of SToT
	Flight ticket	1	536650	1	536650	Financial cost, lump sum paid
	Transportation (participant)	1	91000	1	91000	Financial cost, lump sum paid
	Feeding	38	31000	1	1178000	Financial cost
	Perdiem	1	129500	1	129500	Financial cost, lump sum paid
	Accommation for participants	1	1468000	1	1468000	Financial cost, lump sum paid
	Hall	2	90000	1	180000	Financial cost
	Lunch	1	108000	1	108000	Financial cost, lump sum paid
	Facilitation Allowance	1	264000	1	264000	Financial cost, lump sum paid
	Training of Health Facility Workers
	Carhire for Supervision	1	206850	1	206850	Financial cost, lump sum paid
	Transportation for HFWs	1	187200	1	187200	Financial cost, lump sum paid
	Feeding Allowance for HFWs	1	1914000	1	1914000	Financial cost, lump sum paid
	Training allowance for Trainers	1	90000	1	90000	Financial cost, lump sum paid
	Hotel Accomodation	1	504000	1	504000	Financial cost, lump sum paid
	Training of Community Volunteers (CDD)
	Car-hire for supervision	1	45000	1	45000	Financial cost, lump sum paid
	Transportation for CDDs	1	2998800	1	2998800	Financial cost, lump sum paid
	Lunch	1	3190400	1	3190400	Financial cost, lump sum paid
	Training allowance for Trainers	1	936000	1	936000	Financial cost, lump sum paid
	Transportation for Trainer	1	274800	1	274800	Financial cost, lump sum paid
	Hotel Accomodation	1	267000	1	267000	Financial cost, lump sum paid
	Training of Community Volunteers (LM, TA)
	Transportation for TA & LM	1	364800	1	364800	Financial cost, lump sum paid
	Feeding Allowance for TA & LM	1	2593050	1	2593050	Financial cost, lump sum paid
	Training allowance for Trainers	1	57000	1	57000	Financial cost, lump sum paid
	Training materials (stationeries) for HFW & CDD)	1	462200	1	462200	Financial cost, lump sum paid
	Total				18656700

## Sheet: Vit A
	COST ANALYSIS OF FULL IMPLEMENTATION OF SMC AND VITAMIN A
Cycle	Activity	No of Units/No of persons	Unit Cost	Frequency of cost/No of days	Total	Comment
4	Vitamin A 100,000 IU	20547	8.13631	1	167177	Oppurtunity cost
	Vitamin A 200,000IU	137711	8.94994	1	1.23251e+06	Oppurtunity cost
	Total				1.39968e+06
